# Supplementary material for: A new species of Catapiestus Perty, 1831 from China (Coleoptera, Tenebrionidae, Cnodalonini)
Source: Zookeys. 2018 Dec 19;(809):49–54. doi: 10.3897/zookeys.809.31162 (PMC6306480; doi:10.3897/zookeys.809.31162)
Supplement: XML Treatment for Catapiestus bispinosus [file zookeys.809.31162-treatment1.xml]

<!DOCTYPE tp:taxon-treatment
  PUBLIC "-//TaxonX//DTD Taxonomic Treatment Publishing DTD v0 20100105//EN" "tax-treatment-NSO.dtd">
<tp:taxon-treatment xmlns:tp="http://www.plazi.org/taxpub"><tp:treatment-meta><kwd-group><label>Taxon classification</label><kwd><named-content xmlns:xlink="http://www.w3.org/1999/xlink" content-type="kingdom">Animalia</named-content></kwd><kwd><named-content xmlns:xlink="http://www.w3.org/1999/xlink" content-type="order">Coleoptera</named-content></kwd><kwd><named-content xmlns:xlink="http://www.w3.org/1999/xlink" content-type="family">Tenebrionidae</named-content></kwd></kwd-group><mixed-citation publication-type="journal"><person-group><name><surname>Yang</surname><given-names>Shulin</given-names></name><name><surname>Guo</surname><given-names>Juan</given-names></name></person-group><article-title>A new species of <italic><tp:taxon-name><tp:taxon-name-part taxon-name-part-type="genus" reg="Catapiestus">Catapiestus</tp:taxon-name-part></tp:taxon-name></italic> Perty, 1831 from China (<tp:taxon-name><tp:taxon-name-part taxon-name-part-type="order">Coleoptera</tp:taxon-name-part></tp:taxon-name>, <tp:taxon-name><tp:taxon-name-part taxon-name-part-type="family">Tenebrionidae</tp:taxon-name-part></tp:taxon-name>, <tp:taxon-name><tp:taxon-name-part taxon-name-part-type="tribe">Cnodalonini</tp:taxon-name-part></tp:taxon-name>)</article-title><source>Zookeys</source><day>19</day><month>12</month><year>2018</year><volume>2018</volume><issue>809</issue><fpage>49</fpage><lpage>54</lpage><pub-id pub-id-type="doi">10.3897/zookeys.809.31162</pub-id></mixed-citation></tp:treatment-meta><tp:nomenclature><tp:taxon-name>
            <tp:taxon-name-part taxon-name-part-type="genus" reg="Catapiestus">Catapiestus</tp:taxon-name-part>
            <tp:taxon-name-part taxon-name-part-type="species" reg="bispinosus">bispinosus</tp:taxon-name-part>
            <object-id xmlns:xlink="http://www.w3.org/1999/xlink" content-type="zoobank" xlink:type="simple">http://zoobank.org/F117D549-B08A-4746-A05A-68EB6ED7B46A</object-id>
          </tp:taxon-name><tp:taxon-status xmlns:xlink="http://www.w3.org/1999/xlink" xlink:type="simple">sp. n.</tp:taxon-status><xref ref-type="fig" rid="F1">Figures 1</xref><xref ref-type="fig" rid="F2">, 2</xref><xref ref-type="fig" rid="F3">, 3</xref></tp:nomenclature><tp:treatment-sec sec-type="type locality" id="SECID0E5BAC"><title>Type locality.</title><p><italic>Holotype</italic>, ♂, China, Guizhou Province, Leishan County, Leigongshan National Nature Reserve, <named-content xmlns:xlink="http://www.w3.org/1999/xlink" content-type="dwc:verbatimCoordinates" xlink:type="simple"><named-content content-type="geo-json" specific-use="{&#34;type&#34;:&#34;Point&#34;,&#34;coordinates&#34;:[108.199444,26.373611]}" id="NCID0EJCAC" xlink:type="simple">26°22'25"N, 108°11'58"E</named-content></named-content>, 23.VI.2017, border of broad-leaf forest and Chinese white pine (<italic><tp:taxon-name><tp:taxon-name-part taxon-name-part-type="genus" reg="Pinus">Pinus</tp:taxon-name-part><tp:taxon-name-part taxon-name-part-type="species" reg="armandii">armandii</tp:taxon-name-part></tp:taxon-name></italic> Franch) forest, leg. S. Yang. <italic>Paratypes</italic>, 1♂, China, Guizhou Province, Leishan County, Leigongshan National Nature Reserve, <named-content xmlns:xlink="http://www.w3.org/1999/xlink" content-type="dwc:verbatimCoordinates" xlink:type="simple"><named-content content-type="geo-json" specific-use="{&#34;type&#34;:&#34;Point&#34;,&#34;coordinates&#34;:[108.198333,26.374722]}" id="NCID0E5CAC" xlink:type="simple">26°22'29"N, 108°11'54"E</named-content></named-content>, 19.VIII.2011, broad-leaf forest, leg. S. Yang; 1♀, China, Guizhou Province, Leishan County, Leigongshan National Nature Reserve, <named-content xmlns:xlink="http://www.w3.org/1999/xlink" content-type="dwc:verbatimCoordinates" xlink:type="simple"><named-content content-type="geo-json" specific-use="{&#34;type&#34;:&#34;Point&#34;,&#34;coordinates&#34;:[108.199444,26.373611]}" id="NCID0EGDAC" xlink:type="simple">26°22'25"N, 108°11'58"E</named-content></named-content>, 2.VIII.2017, border of broad-leaf forest and Chinese white pine (<italic><tp:taxon-name><tp:taxon-name-part taxon-name-part-type="genus" reg="Pinus">Pinus</tp:taxon-name-part><tp:taxon-name-part taxon-name-part-type="species" reg="armandii">armandii</tp:taxon-name-part></tp:taxon-name></italic> Franch) forest, leg. Yaokui Yang and Gugangzu Yang.</p></tp:treatment-sec><tp:treatment-sec sec-type="Type specimens" id="SECID0EWDAC"><title>Type specimens.</title><p><bold><italic>Holotype</italic></bold>, ♂, glued on pinned paper point, with genitalia in a separate microvial. Original label (slash, “/”, represents new line): “中国 贵州 雷山/雷公山 八公里入口处 下一/<named-content xmlns:xlink="http://www.w3.org/1999/xlink" content-type="dwc:verbatimCoordinates" xlink:type="simple"><named-content content-type="geo-json" specific-use="{&#34;type&#34;:&#34;Point&#34;,&#34;coordinates&#34;:[108.199444,26.373611]}" id="NCID0EEEAC" xlink:type="simple">26°22'25"N, 108°11'58"E</named-content></named-content> / 2017.VI.23 / 杨书林采 [handwritten label]” (translation: China, Guizhou, Leishan / Leigongshan, Entrance at 8km Lower #1 / 23.VI.2017 / leg. Shulin Yang), “HOLOTYPE: / <italic><tp:taxon-name><tp:taxon-name-part taxon-name-part-type="genus" reg="Catapiestus">Catapiestus</tp:taxon-name-part><tp:taxon-name-part taxon-name-part-type="species" reg="bispinosus">bispinosus</tp:taxon-name-part></tp:taxon-name></italic> Yang &amp; Guo / ♂ [handwritten on red label]”. <bold><italic>Paratypes</italic></bold>, 1♂, glued on pinned paper point, with genitalia in a separate microvial. Original label (slash, “/”, represents new line): “中国 贵州 雷山 / 雷公山 生态定位点 / <named-content xmlns:xlink="http://www.w3.org/1999/xlink" content-type="dwc:verbatimCoordinates" xlink:type="simple"><named-content content-type="geo-json" specific-use="{&#34;type&#34;:&#34;Point&#34;,&#34;coordinates&#34;:[108.198333,26.374722]}" id="NCID0E1EAC" xlink:type="simple">26°22'29"N, 108°11'54"E</named-content></named-content> / 2011.VIII.19 / 杨书林采 [handwritten label]” (translation: China, Guizhou, Leishan / Leigongshan Eco-monitoring site / 19.VIII.2011 / leg. Shulin Yang), “PARATYPE:/ <italic><tp:taxon-name><tp:taxon-name-part taxon-name-part-type="genus" reg="Catapiestus">Catapiestus</tp:taxon-name-part><tp:taxon-name-part taxon-name-part-type="species" reg="bispinosus">bispinosus</tp:taxon-name-part></tp:taxon-name></italic> Yang &amp; Guo / ♂ [handwritten on red label]”. 1♀, glued on pinned paper point. Original label (slash, “/”, represents new line): “中国 贵州 雷山/雷公山 八公里入口处 下一 / <named-content xmlns:xlink="http://www.w3.org/1999/xlink" content-type="dwc:verbatimCoordinates" xlink:type="simple"><named-content content-type="geo-json" specific-use="{&#34;type&#34;:&#34;Point&#34;,&#34;coordinates&#34;:[108.199444,26.373611]}" id="NCID0ENFAC" xlink:type="simple">26°22'25"N, 108°11'58"E</named-content></named-content> / 2017.VIII.2 / 杨耀奎 杨光祖 采 [handwritten label]” (translation: China, Guizhou, Leishan /Leigongshan, Entrance at 8km Lower #1 / <named-content xmlns:xlink="http://www.w3.org/1999/xlink" content-type="dwc:verbatimCoordinates" xlink:type="simple"><named-content content-type="geo-json" specific-use="{&#34;type&#34;:&#34;Point&#34;,&#34;coordinates&#34;:[108.199444,26.373611]}" id="NCID0EVFAC" xlink:type="simple">26°22'25"N, 108°11'58"E</named-content></named-content> / 2.VIII.2017 / leg. Yaokui Yang and Gugangzu Yang), “PARATYPE:/ <italic><tp:taxon-name><tp:taxon-name-part taxon-name-part-type="genus" reg="Catapiestus">Catapiestus</tp:taxon-name-part><tp:taxon-name-part taxon-name-part-type="species" reg="bispinosus">bispinosus</tp:taxon-name-part></tp:taxon-name></italic> Yang &amp; Guo / ♀ [handwritten on red label]”.Type specimens deposited in School of Life Sciences, Guizhou Normal University (<named-content xmlns:xlink="http://www.w3.org/1999/xlink" content-type="dwc:institutional_code" xlink:type="simple">GZNULS</named-content>).</p><!--PageBreak--><!--PageBreak--></tp:treatment-sec><tp:treatment-sec sec-type="Differential Diagnosis" id="SECID0EMGAC"><title>Differential Diagnosis.</title><p>The new species <italic><tp:taxon-name><tp:taxon-name-part taxon-name-part-type="genus" reg="Catapiestus">C.</tp:taxon-name-part><tp:taxon-name-part taxon-name-part-type="species" reg="bispinosus">bispinosus</tp:taxon-name-part></tp:taxon-name></italic> sp. n. has two distinctive teeth on profemora. <italic><tp:taxon-name><tp:taxon-name-part taxon-name-part-type="genus" reg="Catapiestus">Catapiestus</tp:taxon-name-part><tp:taxon-name-part taxon-name-part-type="species" reg="clavipes">clavipes</tp:taxon-name-part></tp:taxon-name></italic> Lang &amp; Ren, 2009, which also has two teeth on profemora, differs from <italic><tp:taxon-name><tp:taxon-name-part taxon-name-part-type="genus" reg="Catapiestus">C.</tp:taxon-name-part><tp:taxon-name-part taxon-name-part-type="species" reg="bispinosus">bispinosus</tp:taxon-name-part></tp:taxon-name></italic> sp. n by larger size and different shape, and tooth positions of profemora. The profemora of <italic><tp:taxon-name><tp:taxon-name-part taxon-name-part-type="genus" reg="Catapiestus">C.</tp:taxon-name-part><tp:taxon-name-part taxon-name-part-type="species" reg="bispinosus">bispinosus</tp:taxon-name-part></tp:taxon-name></italic> are nearly parallel-sided, not expanded at base, the larger tooth is situated at apex, and a small tooth is located at the base of profemora (Figs <xref ref-type="fig" rid="F1">1</xref>, <xref ref-type="fig" rid="F2">2</xref>). The profemora of <italic><tp:taxon-name><tp:taxon-name-part taxon-name-part-type="genus" reg="Catapiestus">C.</tp:taxon-name-part><tp:taxon-name-part taxon-name-part-type="species" reg="clavipes">clavipes</tp:taxon-name-part></tp:taxon-name></italic> are expanded at base with a large tooth at the base and a small tooth at apex. Aedeagus of <italic><tp:taxon-name><tp:taxon-name-part taxon-name-part-type="genus" reg="Catapiestus">C.</tp:taxon-name-part><tp:taxon-name-part taxon-name-part-type="species" reg="bispinosus">bispinosus</tp:taxon-name-part></tp:taxon-name></italic> is more rounded in lateral view and gradually widening from apex to base while aedeagus of <italic><tp:taxon-name><tp:taxon-name-part taxon-name-part-type="genus" reg="Catapiestus">C.</tp:taxon-name-part><tp:taxon-name-part taxon-name-part-type="species" reg="clavipes">clavipes</tp:taxon-name-part></tp:taxon-name></italic> is nearly parallel-sided in basal half of parameres and phallobase.</p><fig id="F1" position="float" orientation="portrait"><label>Figure 1.</label><caption><p>Habitus of <italic><tp:taxon-name><tp:taxon-name-part taxon-name-part-type="genus" reg="Catapiestus">C.</tp:taxon-name-part><tp:taxon-name-part taxon-name-part-type="species" reg="bispinosus">bispinosus</tp:taxon-name-part></tp:taxon-name></italic>, male, dorsal view.</p></caption><graphic xmlns:xlink="http://www.w3.org/1999/xlink" xlink:href="zookeys-809-049-g001.jpg" position="float" orientation="portrait" xlink:type="simple" id="oo_251115.jpg"/></fig><fig id="F2" position="float" orientation="portrait"><label>Figure 2.</label><caption><p>Femora of <italic><tp:taxon-name><tp:taxon-name-part taxon-name-part-type="genus" reg="Catapiestus">C.</tp:taxon-name-part><tp:taxon-name-part taxon-name-part-type="species" reg="bispinosus">bispinosus</tp:taxon-name-part></tp:taxon-name></italic>, male, ventral view.</p></caption><graphic xmlns:xlink="http://www.w3.org/1999/xlink" xlink:href="zookeys-809-049-g002.jpg" position="float" orientation="portrait" xlink:type="simple" id="oo_251116.jpg"/></fig></tp:treatment-sec><tp:treatment-sec sec-type="description" id="SECID0EXKAC"><title>Description.</title><p>Male (Fig. <xref ref-type="fig" rid="F1">1</xref>): Body broad, flat, length 12.98–13.14 mm, width 4.02–4.1 mm. Integument dark brown to black. Head, pronotum, and elytra densely punctured, ventral head and pro-thorax, and abdomen weakly punctured and wrinkled.</p><p><bold>Head</bold>: broad, trapezoidal, constricted at base to cylindrical neck. <italic>Labrum</italic> transverse, densely punctured and with sparsely short hairs, margin nearly rounded, with dense hairs. <italic>Clypeus</italic> broad, frontal slightly concave, lateral corners rounded. Outer edges of <italic>gena</italic> raised at antennal insertions. Fronto-clypeal suture visible as a lineal ridge, fronto-genal sulcus indistinct. Interocular space 4× eye width. <italic>Antennae</italic> not reaching beyond middle of pronotum when extended backwards, pedicel and 3–5<sup>th</sup> antennomeres nearly conical, 6–11<sup>th</sup> antennomeres clavate with shape transition from nearly triangular of the 6<sup>th</sup> to oval of the last antennomere.</p><p><bold>Thorax</bold>: <italic>pronotum</italic> transverse, raised, and with mid-longitudinal sulcus, glossy with sparse small shallow punctures in inner half, outer half inclined toward lateral margins with dense large deep punctures; anterior margin slightly concave; lateral margins arched, widest nearly at middle, serrate with 5 to 6 blunt teeth; base nearly straight with narrow ridge. <italic><tp:taxon-name><tp:taxon-name-part taxon-name-part-type="genus" reg="Propleura">Propleura</tp:taxon-name-part></tp:taxon-name></italic> densely punctured, pro-sternal process also punctured, gradually widening, trapezoidal, base angles acute, mesepisterna and mesepimera with denser but shallower punctures. <italic>Scutellum</italic> nearly semicircular, with sparse small shallow punctures.</p><p><bold>Elytra</bold> nearly parallel; <italic>epipleura</italic> reaching apex, not glossy as other part; scutellary striole short, with 4–6 punctures; each elytron with nine punctured striae, 1<sup>st</sup> and 2<sup>nd</sup>, 3<sup>rd</sup> and 4<sup>th</sup>, 5<sup>th</sup> and 6<sup>th</sup> connected at base, respectively; intervals between 5<sup>th</sup> and 6<sup>th</sup>, and <!--PageBreak-->6<sup>th</sup> and 7<sup>th</sup> striae carinate, carina of interval between 6<sup>th</sup> and 7<sup>th</sup> striae starting at elytral base and ending at basal 2/5 of elytral length, where carina of interval between 5<sup>th</sup> and 6<sup>th</sup> striae starting. The two carinae connected, sometimes weakly, at basal 2/5 of elytra, forming a longitudinal plica on elytron.</p><p><bold>Legs</bold>: slender with dense punctures; anterior side of ventral profemur slightly extended and ridged with two teeth, one smaller near basal third and one larger near apex. Meso- and metafemora with only one tooth on ventral anterior side of each femur near apex, larger on metafemura (Figs <xref ref-type="fig" rid="F1">1</xref>, <xref ref-type="fig" rid="F2">2</xref>).</p><p><bold>Abdomen</bold>: densely and coarsely punctured, first three ventrites with longitudinal winding wrinkles.</p><p><bold>Male genitalia</bold>: aedeagus nearly spindle shaped in dorsal view, arcuate in lateral view, ratio of width to length 1:5, ratio of parameres to phallobase nearly 3:5 (Fig. <xref ref-type="fig" rid="F3">3</xref>).</p><fig id="F3" position="float" orientation="portrait"><label>Figure 3.</label><caption><p>Aedeagus of <italic><tp:taxon-name><tp:taxon-name-part taxon-name-part-type="genus" reg="Catapiestus">C.</tp:taxon-name-part><tp:taxon-name-part taxon-name-part-type="species" reg="bispinosus">bispinosus</tp:taxon-name-part></tp:taxon-name></italic>, male, left to right: ventral view, dorsal view and lateral view. Scale bar: 1 mm.</p></caption><graphic xmlns:xlink="http://www.w3.org/1999/xlink" xlink:href="zookeys-809-049-g003.jpg" position="float" orientation="portrait" xlink:type="simple" id="oo_251117.jpg"/></fig><p>Female, no apparent external sexual dimorphism except body slightly smaller, length 12.66 mm, width 3.74 mm.</p></tp:treatment-sec><tp:treatment-sec sec-type="etymology" id="SECID0EXOAC"><title>Etymology.</title><p>The name of the new species refers to two spine-like teeth on each profemur.</p></tp:treatment-sec><tp:treatment-sec sec-type="distribution" id="SECID0E3OAC"><title>Distribution.</title><p>China: Guizhou, Leishan, Leigongshan.</p><!--PageBreak--></tp:treatment-sec><tp:treatment-sec sec-type="discussion" id="SECID0ECPAC"><title>Discussion.</title><p>The range of <italic><tp:taxon-name><tp:taxon-name-part taxon-name-part-type="genus" reg="Catapiestus">Catapiestus</tp:taxon-name-part></tp:taxon-name></italic> in China has a distributional gap between Yunnan and Fujian provinces below 30°N in southern China. The discovery of <italic><tp:taxon-name><tp:taxon-name-part taxon-name-part-type="genus" reg="Catapiestus">C.</tp:taxon-name-part><tp:taxon-name-part taxon-name-part-type="species" reg="bispinosus">bispinosus</tp:taxon-name-part></tp:taxon-name></italic> in Guizhou province presents a range extension for the genus and a provision for new species and distribution records of the genus in the area of southern China between Guizhou and Fujian provinces.</p><sec sec-type="Modified couplets to the key to Catapiestus by Lang and Ren (2009)" id="SECID0E1PAC"><title>Modified couplets to the key to <italic><tp:taxon-name><tp:taxon-name-part taxon-name-part-type="genus" reg="Catapiestus">Catapiestus</tp:taxon-name-part></tp:taxon-name></italic> by <xref ref-type="bibr" rid="B1">Lang and Ren (2009)</xref></title><p>The couplets 2 and 3 of the key to <italic><tp:taxon-name><tp:taxon-name-part taxon-name-part-type="genus" reg="Catapiestus">Catapiestus</tp:taxon-name-part></tp:taxon-name></italic> by <xref ref-type="bibr" rid="B1">Lang and Ren (2009)</xref> should be modified as follows to receive <italic><tp:taxon-name><tp:taxon-name-part taxon-name-part-type="genus" reg="Catapiestus">C.</tp:taxon-name-part><tp:taxon-name-part taxon-name-part-type="species" reg="bispinosus">bispinosus</tp:taxon-name-part></tp:taxon-name></italic> sp. n.</p><table-wrap content-type="key" position="anchor" orientation="portrait"><table id="TID0ESKAC" rules="all"><tbody><tr><td rowspan="1" colspan="1">2</td><td rowspan="1" colspan="1">Profemur with 2 teeth</td><td rowspan="1" colspan="1">
                      <bold>2a</bold>
                    </td></tr><tr><td rowspan="1" colspan="1">–</td><td rowspan="1" colspan="1">Profemur with 1 or 3 teeth or denticles</td><td rowspan="1" colspan="1">
                      <bold>3</bold>
                    </td></tr><tr><td rowspan="1" colspan="1">2a</td><td rowspan="1" colspan="1">Profemur strongly expanded at base, with 1 large tooth at widest point, 1 small tooth at apex</td><td rowspan="1" colspan="1">
                      <bold><italic><tp:taxon-name>
                            <tp:taxon-name-part taxon-name-part-type="genus" reg="Catapiestus">C.</tp:taxon-name-part>
                            <tp:taxon-name-part taxon-name-part-type="species" reg="clavipes">clavipes</tp:taxon-name-part>
                          </tp:taxon-name></italic></bold>
                    </td></tr><tr><td rowspan="1" colspan="1">–</td><td rowspan="1" colspan="1">Profemur not expanded at base, nearly parallel-sided, with 1 small tooth at base and 1 large tooth at apex</td><td rowspan="1" colspan="1">
                      <bold><italic><tp:taxon-name>
                            <tp:taxon-name-part taxon-name-part-type="genus" reg="Catapiestus">C.</tp:taxon-name-part>
                            <tp:taxon-name-part taxon-name-part-type="species" reg="bispinosus">bispinosus</tp:taxon-name-part>
                          </tp:taxon-name></italic></bold>
                    </td></tr><tr><td rowspan="1" colspan="1">3</td><td rowspan="1" colspan="1">Profemur with only 1 tooth in front margin</td><td rowspan="1" colspan="1">
                      <bold>5</bold>
                    </td></tr><tr><td rowspan="1" colspan="1">–</td><td rowspan="1" colspan="1">Profemur with 3 denticles</td><td rowspan="1" colspan="1">
                      <bold><italic><tp:taxon-name>
                            <tp:taxon-name-part taxon-name-part-type="genus" reg="Catapiestus">C.</tp:taxon-name-part>
                            <tp:taxon-name-part taxon-name-part-type="species" reg="mediocris">mediocris</tp:taxon-name-part>
                          </tp:taxon-name></italic></bold>
                    </td></tr></tbody></table></table-wrap></sec></tp:treatment-sec><ref-list><ref id="B1"><mixed-citation xmlns:xlink="http://www.w3.org/1999/xlink" xlink:type="simple"><person-group><name name-style="western"><surname>Lang</surname><given-names>JT</given-names></name><name name-style="western"><surname>Ren</surname><given-names>GD</given-names></name></person-group> (<year>2009</year>) <article-title>A review of the genus <italic><tp:taxon-name><tp:taxon-name-part taxon-name-part-type="genus">Catapiestus</tp:taxon-name-part></tp:taxon-name></italic> Perty, 1831 (<tp:taxon-name><tp:taxon-name-part taxon-name-part-type="order">Coleoptera</tp:taxon-name-part></tp:taxon-name>: <tp:taxon-name><tp:taxon-name-part taxon-name-part-type="family">Tenebrionidae</tp:taxon-name-part></tp:taxon-name>: <tp:taxon-name><tp:taxon-name-part taxon-name-part-type="tribe">Cnodalonini</tp:taxon-name-part></tp:taxon-name>) with descriptions of two new species from China.</article-title><source>Caucasian Entomological Bulletin</source><volume>5</volume>(<issue>2</issue>): <fpage>195</fpage>–<lpage>199</lpage>.</mixed-citation></ref></ref-list></tp:taxon-treatment>
